# Supplementary material for: Human Species D Adenoviruses Isolated from Diarrheal Feces Show Low Infection Rates in Primary Nasal Epithelial Cells
Source: Children (Basel). 2021 Jun 30;8(7):563. doi: 10.3390/children8070563 (PMC8307086; doi:10.3390/children8070563)
Supplement: Supplementary file 1 [file children-08-00563-s001.zip]

Archive with 1 entries (1 files):
- children-1264636-supplementary.pdf
